# Supplementary material for: Distribution, Bioaccumulation, and Risks of Pharmaceutical Metabolites and Their Parents: A Case Study in an Yunliang River, Nanjing City
Source: Int J Environ Res Public Health. 2023 Feb 8;20(4):2967. doi: 10.3390/ijerph20042967 (PMC9964203; doi:10.3390/ijerph20042967)
Supplement: Supplementary file 1 [file ijerph-20-02967-s001.zip]

Archive with 1 entries (1 files):
- ijerph-2115625-supplementary.pdf
